# Supplementary material for: KIFC1 is Associated With Sarcomatoid Differentiation, Immune Response, and a Poor Prognosis in Clear Cell Renal Cell Carcinoma
Source: Cancer Med. 2026 Feb 26;15(3):e71687. doi: 10.1002/cam4.71687 (PMC12945555; doi:10.1002/cam4.71687)
Supplement: Supplementary file 5 — Table S1: Data sources. [file CAM4-15-e71687-s002.xlsx]

## Sheet: sup method
Supplementary Table S1: Deta sources
Name or GSE Accession Number	Sample number	Sample description	Citation
GSE40435	202	Clear cell RCC and adjacent non-tumour renal tissue	Laskar, R.S., et al., Sexual dimorphism in cancer: insights from transcriptional signatures in kidney tissue and renal cell carcinoma. Hum Mol Genet, 2021. 30(5): p. 343-355.
GSE150404	60	Clear cell RCC	Gorka, J., et al., MCPIP1 regulates focal adhesion kinase and Rho GTPase-dependent migration in clear cell renal cell carcinoma. Eur J Pharmacol, 2022. 922: p. 174804.
GSE59264	152	Sarcomatoid, rhabdoid and non-sarcomatoid clear cell RCC	Sircar, K., et al., Biphasic components of sarcomatoid clear cell renal cell carcinomas are molecularly similar to each other, but distinct from, non-sarcomatoid renal carcinomas. J Pathol Clin Res, 2015. 1(4): p. 212-24.
E-MTAB-6692	347	Clear cell RCC and normal kidney tissues	Lim, S.B., et al., Compendiums of cancer transcriptomes for machine learning applications. Sci Data, 2019. 6(1): p. 194.
E-MTAB-1980	101	Clear cell RCC	Sato, Y., et al., Integrated molecular analysis of clear-cell renal cell carcinoma. Nat Genet, 2013. 45(8): p. 860-7.
E-MTAB-3267	409	Metastatic clear cell RCC with prior sunitinib therapy	Beuselinck, B., et al., Molecular subtypes of clear cell renal cell carcinoma are associated with sunitinib response in the metastatic setting. Clin Cancer Res, 2015. 21(6): p. 1329-39.
Checkmate010	167	Metastatic clear cell RCC with prior VEGF therapy	Pignon, J.C., et al., irRECIST for the Evaluation of Candidate Biomarkers of Response to Nivolumab in Metastatic Clear Cell Renal Cell Carcinoma: Analysis of a Phase II Prospective Clinical Trial. Clin Cancer Res, 2019. 25(7): p. 2174-2184.
Checkmate025	821	Metastatic RCC with prior therapy	Motzer, R.J., et al., Nivolumab versus Everolimus in Advanced Renal-Cell Carcinoma. N Engl J Med, 2015. 373(19): p. 1803-13.
IMmotion150	305	Metastatic clear cell RCC	McDermott, D.F., et al., Clinical activity and molecular correlates of response to atezolizumab alone or in combination with bevacizumab versus sunitinib in renal cell carcinoma. Nat Med, 2018. 24(6): p. 749-757.
IMmotion151	915	Metastatic clear cell RCC	Atkins, M.B., et al., Patient-Reported Outcomes from the Phase III Randomized IMmotion151 Trial: Atezolizumab + Bevacizumab versus Sunitinib in Treatment-Naive Metastatic Renal Cell Carcinoma. Clin Cancer Res, 2020. 26(11): p. 2506-2514.
JAVELIN101	886	Metastatic clear cell RCC	Motzer, R.J., et al., Avelumab plus axitinib versus sunitinib in advanced renal cell carcinoma: biomarker analysis of the phase 3 JAVELIN Renal 101 trial. Nat Med, 2020. 26(11): p. 1733-1741. Jammihal, T., et al., Immunogenomic determinants of exceptional response to immune checkpoint inhibition in renal cell carcinoma. Nat Cancer, 2025. 6(2): p. 372-384.
CPTAC	213	Clear cell RCC, and adjacent normal renal tissue	Li, Y., et al., Histopathologic and proteogenomic heterogeneity reveals features of clear cell renal cell carcinoma aggressiveness. Cancer Cell, 2023. 41(1): p. 139-163 e17.
HCRN GU16-260	90	Metastatic RCC	Hugaboom, M.B., et al., Presence of Tertiary Lymphoid Structures and Exhausted Tissue-Resident T Cells Determines Clinical Response to PD-1 Blockade in Renal Cell Carcinoma. Cancer Discov, 2025. 15(5): p. 948-968.
Study by Obradovic et al.	157	Clear cell RCC	Obradovic, A., et al., Single-cell protein activity analysis identifies recurrence-associated renal tumor macrophages. Cell, 2021. 184(11): p. 2988-3005 e16.
Study by Zhang et al.	115	Clear cell RCC	Zhang, H., et al., Proteogenomics of clear cell renal cell carcinoma response to tyrosine kinase inhibitor. Nat Commun, 2023. 14(1): p. 4274.
RCC; Renal cell carcinoma , VEGF; vascular endothelial growth factor
